# Supplementary material for: Genetic and Molecular Interactions between HΔCT, a Novel Allele of the Notch Antagonist Hairless, and the Histone Chaperone Asf1 in Drosophila melanogaster
Source: Genes (Basel). 2023 Jan 13;14(1):205. doi: 10.3390/genes14010205 (PMC9858708; doi:10.3390/genes14010205)
Supplement: Supplementary file 1 [file genes-14-00205-s001.zip]

Archive with 1 entries (1 files):
- genes-2120409-supplementary.pdf
